# Supplementary material for: Giant coronary artery aneurysms: a case series and management recommendations
Source: Eur Heart J Case Rep. 2025 Nov 10;9(12):ytaf561. doi: 10.1093/ehjcr/ytaf561 (PMC12671400; doi:10.1093/ehjcr/ytaf561)
Supplement: ytaf561_Supplementary_Data [file ytaf561_supplementary_data.zip]

Archive with 12 entries (12 files):
- Case 1 - Video 1a.mp4
- Case 1 - Video 1b.mp4
- Case 2 - Video 2a.mp4
- Case 2 - Video 2b.mp4
- Case 2 - Video 2c.mp4
- Case 2 - Video 2d.mp4
- Case 4 - Video 4a.mp4
- Case 4 - Video 4b.mp4
- Case 4 - Video 4c.mp4
- Case 5 - Video 5a.mp4
- Case 5 - Video 5b.mp4
- Case 5 - Video 5c.mp4
